# Supplementary material for: 3-(2-Hydroxy­benzyl­ideneamino)benzonitrile
Source: Acta Crystallogr Sect E Struct Rep Online. 2008 Feb 29;64(Pt 3):o638. doi: 10.1107/S1600536808005242 (PMC2960747; doi:10.1107/S1600536808005242)
Supplement: Supplementary file 2 [file e-64-0o638-Isup2.hkl]

# 
# h,k,l, Fc-squared, Fo-squared, sigma(Fo-squared) and status flag 
# 
data_I
_shelx_title ' XHJ in Pca2(1)' 
_shelx_refln_list_code          4 
_shelx_F_calc_maximum      119.06 
_exptl_crystal_F_000       464.00 
_reflns_d_resolution_high  0.7701 
 
loop_ 
 _symmetry_equiv_pos_as_xyz 
 'x, y, z' 
 '-x, -y, z+1/2' 
 'x+1/2, -y, z' 
 '-x+1/2, y, z+1/2' 
 
_cell_length_a    26.3973 
_cell_length_b     3.9211 
_cell_length_c    10.7731 
_cell_angle_alpha  90.000 
_cell_angle_beta   90.000 
_cell_angle_gamma  90.000 
 
_shelx_F_squared_multiplier     1.000 
 
loop_ 
 _refln_index_h 
 _refln_index_k 
 _refln_index_l 
 _refln_F_squared_calc 
 _refln_F_squared_meas 
 _refln_F_squared_sigma 
 _refln_observed_status 
   4   0   0      841.81      827.97     64.66 o 
   6   0   0        0.87        0.27      0.56 o 
   8   0   0      391.94      329.82     18.76 o 
  10   0   0      117.45      115.54      5.20 o 
  12   0   0      704.76      750.22     63.29 o 
  14   0   0      536.85      579.63     34.94 o 
  16   0   0       31.36       32.62      2.88 o 
  18   0   0       12.63       10.84      2.24 o 
  20   0   0        6.46        5.77      1.69 o 
  22   0   0       14.00        6.17     11.96 o 
  24   0   0       73.76       68.50     13.34 o 
  26   0   0        0.16       -5.12      9.89 o 
  28   0   0        4.68       18.44      9.35 o 
  30   0   0        3.87        0.62     10.71 o 
  32   0   0        0.06       12.52     19.67 o 
  34   0   0        7.04       19.53     12.07 o 
   0   1   0       14.99       17.06      3.65 o 
   1   1   0      188.82      215.09     11.46 o 
   2   1   0        1.73        3.35      2.17 o 
   3   1   0     1466.79     1523.82     59.66 o 
   4   1   0      948.18      999.17     42.03 o 
   5   1   0      117.85      118.31      6.66 o 
   6   1   0      244.69      252.82      9.38 o 
   7   1   0        2.52        4.78      1.42 o 
   8   1   0      832.14      835.37     38.56 o 
   9   1   0       62.39       56.07      2.75 o 
  10   1   0     1325.89     1319.85     54.82 o 
  11   1   0      906.40      853.03     44.66 o 
  12   1   0      262.70      278.27     16.72 o 
  13   1   0      164.38      175.69     10.23 o 
  14   1   0        7.28       12.29      2.64 o 
  15   1   0       30.23       30.89      3.71 o 
  16   1   0        0.24        6.98      2.53 o 
  17   1   0        0.21        0.02      2.25 o 
  18   1   0       23.11       31.67      5.94 o 
  19   1   0        0.20       -0.45      2.87 o 
  20   1   0       15.91       15.51      2.77 o 
  21   1   0        8.43        9.72      4.84 o 
  22   1   0       31.65       32.39      4.82 o 
  23   1   0       43.13       34.32      5.15 o 
  24   1   0       63.79       44.71      5.88 o 
  25   1   0       65.08       52.19      6.60 o 
  26   1   0       31.26       21.27      7.39 o 
  27   1   0        3.59       -0.62      3.53 o 
  28   1   0       52.20       44.60      8.78 o 
  29   1   0        2.69        5.62      5.03 o 
  30   1   0        8.68       20.65      6.63 o 
  31   1   0        1.09       -3.74      6.51 o 
  32   1   0        9.58       10.46      6.42 o 
  33   1   0       23.14       24.34      8.77 o 
   0   2   0       26.68       26.06      4.45 o 
   1   2   0        0.43       -0.95      2.51 o 
   2   2   0      245.02      246.41     12.65 o 
   3   2   0      372.36      381.72     18.84 o 
   4   2   0       39.37       37.85      4.08 o 
   5   2   0       14.12       15.34      2.39 o 
   6   2   0       54.27       58.01      4.56 o 
   7   2   0      310.02      310.86     17.27 o 
   8   2   0      136.03      159.81     16.94 o 
   9   2   0        4.56       12.02      3.17 o 
  10   2   0      170.20      198.13     12.46 o 
  11   2   0       81.24       81.55      7.74 o 
  12   2   0      131.34      140.19      9.65 o 
  13   2   0        4.87        7.38      2.24 o 
  14   2   0       95.34       82.56      5.86 o 
  15   2   0        2.49        5.57      2.99 o 
  16   2   0       12.13       15.33      4.43 o 
  17   2   0        9.41       16.62      4.10 o 
  18   2   0        2.11        5.67     10.54 o 
  19   2   0       34.59       36.35      6.20 o 
  20   2   0       10.13       17.53      4.63 o 
  21   2   0       57.27       70.68      9.33 o 
  22   2   0      538.71      643.00     58.47 o 
  23   2   0      165.69      189.25     20.08 o 
  24   2   0      100.20       94.31     11.85 o 
  25   2   0        6.39        4.41      3.60 o 
  26   2   0       10.40        6.89      4.28 o 
  27   2   0        1.23        0.92      3.58 o 
  28   2   0        0.01       11.15      6.81 o 
  29   2   0        3.89        2.67      4.77 o 
  30   2   0        3.66       13.37      9.78 o 
  31   2   0        0.82        1.57      8.34 o 
   0   3   0      179.03      217.83     28.63 o 
   1   3   0       46.83       54.39      5.89 o 
   2   3   0      245.10      258.05     17.50 o 
   3   3   0      163.36      189.30     15.27 o 
   4   3   0       21.17       19.94      4.32 o 
   5   3   0       51.66       51.67      5.79 o 
   6   3   0        3.12       -0.93      3.69 o 
   7   3   0       46.02       47.70      6.11 o 
   8   3   0        6.94       12.31      4.10 o 
   9   3   0       14.43       16.26      4.37 o 
  10   3   0       14.23       17.84      4.12 o 
  11   3   0       14.92       22.57      4.09 o 
  12   3   0       90.63       86.09      8.36 o 
  13   3   0        0.01       10.14      6.26 o 
  14   3   0       60.57       69.42      7.70 o 
  15   3   0        5.47        9.38      3.36 o 
  16   3   0        1.78        3.19      3.58 o 
  17   3   0        3.62        8.89      4.51 o 
  18   3   0       23.81       27.78      6.31 o 
  19   3   0       43.73       41.43      7.82 o 
  20   3   0        0.02        6.33      4.90 o 
  21   3   0        1.52        7.20      5.95 o 
  22   3   0       32.64       38.30     10.19 o 
  23   3   0        0.13       -0.38      4.42 o 
  24   3   0        5.45        6.69      7.51 o 
  25   3   0       10.11       12.80      7.92 o 
  26   3   0        0.02        4.19      6.86 o 
  27   3   0        4.21        0.12      6.81 o 
   0   4   0       15.61       16.18      7.61 o 
   1   4   0        0.48       -2.50      2.85 o 
   2   4   0        0.02        4.54      3.15 o 
   3   4   0        1.01        3.56      3.27 o 
   4   4   0        3.13        3.99      3.27 o 
   5   4   0        1.02        4.23      4.26 o 
   6   4   0        5.33        6.06      3.48 o 
   7   4   0        4.82        5.73      4.02 o 
   8   4   0        5.05        7.86      4.19 o 
   9   4   0        1.59        1.54      4.27 o 
  10   4   0        9.48       15.48      5.19 o 
  11   4   0        9.24        9.95      5.01 o 
  12   4   0       93.50      103.56     14.50 o 
  13   4   0       47.51       40.18      7.62 o 
  14   4   0       81.42       89.53     15.25 o 
  15   4   0        2.99        5.80      5.20 o 
  16   4   0       12.27       11.97      6.53 o 
  17   4   0        4.07       11.20      5.88 o 
  18   4   0        0.08       12.78      7.46 o 
  19   4   0        0.05       -8.57      8.57 o 
  20   4   0        4.41        7.41      7.95 o 
  21   4   0        0.58       -1.15      6.12 o 
   0   5   0       19.35       19.65     21.60 o 
   1   5   0        0.14        0.91      7.91 o 
   2   5   0        3.47       24.64     16.80 o 
   3   5   0        3.01       21.40     13.66 o 
   4   5   0        0.00       -4.61      9.48 o 
   5   5   0        0.56        0.79      7.68 o 
   6   5   0        0.13       -1.84      7.54 o 
   4   0   1     3368.28     3245.62     92.96 o 
   6   0   1      482.24      473.82     29.28 o 
   8   0   1     1772.66     1656.56     66.27 o 
  10   0   1        3.51        4.41      1.24 o 
  12   0   1     2900.31     3305.95    189.47 o 
  14   0   1      107.63      107.93      5.17 o 
  16   0   1      126.11      116.57      7.02 o 
  18   0   1       30.01       27.40      2.96 o 
  20   0   1      245.71      238.33     15.66 o 
  22   0   1       56.97       47.18      7.86 o 
  24   0   1      143.66      119.71     14.05 o 
  26   0   1      100.91       86.65     12.05 o 
  28   0   1        2.29        4.84      5.14 o 
  30   0   1        7.60        6.28      4.86 o 
  32   0   1       22.22       39.82     10.49 o 
  34   0   1       31.33       38.04     11.76 o 
   1   1   1    11894.72    11512.71    386.42 o 
   2   1   1     5151.62     5418.80    166.33 o 
   3   1   1      347.27      374.47     11.39 o 
   4   1   1     1558.61     1522.53     44.55 o 
   5   1   1      291.87      284.79      7.68 o 
   6   1   1       69.92       66.75      2.84 o 
   7   1   1       54.87       56.69      3.08 o 
   8   1   1      386.39      397.77     11.75 o 
   9   1   1       23.10       23.13      1.14 o 
  10   1   1       83.28       77.07      2.43 o 
  11   1   1      432.62      469.77     15.41 o 
  12   1   1      505.78      553.37     19.04 o 
  13   1   1      228.02      259.98      9.35 o 
  14   1   1       16.83       16.25      1.46 o 
  15   1   1      107.56      108.19      4.77 o 
  16   1   1       79.87       74.57      3.75 o 
  17   1   1       17.85       17.17      1.97 o 
  18   1   1        8.08        7.28      2.39 o 
  19   1   1       18.05       20.12      2.54 o 
  20   1   1       54.18       53.25      4.87 o 
  21   1   1      177.85      182.95     11.34 o 
  22   1   1      138.40      134.14      9.45 o 
  23   1   1      220.40      185.24     10.30 o 
  24   1   1       21.79       20.71      3.46 o 
  25   1   1       19.34       16.08      3.25 o 
  26   1   1       32.77       37.94      5.66 o 
  27   1   1        0.25        1.89      2.94 o 
  28   1   1        1.25        1.49      3.10 o 
  29   1   1        0.50        2.05      3.47 o 
  30   1   1        4.14        3.85      3.64 o 
  31   1   1        1.64        0.78      3.49 o 
  32   1   1        0.62        2.00      3.86 o 
  33   1   1        6.94        5.27      4.59 o 
   1   2   1      336.43      348.23     14.87 o 
   2   2   1     1143.03     1195.25     52.68 o 
   3   2   1      268.44      266.19     10.84 o 
   4   2   1       70.88       67.97      3.73 o 
   5   2   1       21.12       20.58      2.22 o 
   6   2   1       15.43       17.96      1.88 o 
   7   2   1      160.28      168.13      6.90 o 
   8   2   1      113.17      122.40      5.89 o 
   9   2   1      179.56      189.05      7.64 o 
  10   2   1      177.73      183.29      8.13 o 
  11   2   1      414.05      444.94     18.21 o 
  12   2   1      123.62      123.96      5.73 o 
  13   2   1       24.35       25.87      2.40 o 
  14   2   1       37.78       39.63      3.36 o 
  15   2   1       28.87       31.11      3.38 o 
  16   2   1        8.39       12.71      2.09 o 
  17   2   1       15.83       18.15      2.38 o 
  18   2   1       16.24       20.00      3.43 o 
  19   2   1       26.88       27.07      3.57 o 
  20   2   1        3.12        0.70      2.06 o 
  21   2   1       67.84       72.91      6.21 o 
  22   2   1       46.24       51.63      5.34 o 
  23   2   1       41.35       43.74      5.44 o 
  24   2   1       35.77       36.79      4.83 o 
  25   2   1       16.51       14.54      3.85 o 
  26   2   1       23.91       24.04      4.16 o 
  27   2   1        5.58        9.45      4.30 o 
  28   2   1        0.36        9.00      5.70 o 
  29   2   1        0.19        1.26      4.63 o 
  30   2   1        0.92       -3.69      4.89 o 
  31   2   1        1.15        3.49      5.15 o 
   1   3   1       61.14       59.93      5.06 o 
   2   3   1       16.89       20.57      3.18 o 
   3   3   1        0.47        1.99      2.84 o 
   4   3   1       10.62       12.17      2.75 o 
   5   3   1        1.24        2.32      2.23 o 
   6   3   1       18.63       23.87      3.17 o 
   7   3   1       31.64       32.31      3.34 o 
   8   3   1       51.16       55.51      4.98 o 
   9   3   1       40.19       38.31      3.71 o 
  10   3   1       89.18       91.74      5.88 o 
  11   3   1       70.99       71.16      5.23 o 
  12   3   1        5.88       12.34      2.54 o 
  13   3   1       58.22       61.80      4.72 o 
  14   3   1       24.62       27.34      3.07 o 
  15   3   1       34.33       36.15      3.42 o 
  16   3   1        4.60        5.86      2.45 o 
  17   3   1       21.25       28.83      4.76 o 
  18   3   1        8.21       11.22      3.85 o 
  19   3   1       13.54       14.63      3.93 o 
  20   3   1       13.94       21.41      4.59 o 
  21   3   1        4.25        7.93      3.77 o 
  22   3   1       36.04       49.84      7.79 o 
  23   3   1       97.55      100.45     11.26 o 
  24   3   1       47.85       49.01      8.86 o 
  25   3   1       10.67       13.84      6.00 o 
  26   3   1        2.99        4.97      5.23 o 
  27   3   1        0.41        5.52      5.67 o 
   1   4   1       93.54      102.35      9.03 o 
   2   4   1       10.05        3.93      2.62 o 
   3   4   1        4.17        3.81      2.93 o 
   4   4   1        4.28        3.93      2.53 o 
   5   4   1        5.11        6.01      2.77 o 
   6   4   1        0.77        3.01      2.55 o 
   7   4   1        4.61        2.99      3.32 o 
   8   4   1       15.15       28.82      7.60 o 
   9   4   1        3.38        9.37      3.91 o 
  10   4   1        4.89        7.34      3.05 o 
  11   4   1        5.26        6.89      3.33 o 
  12   4   1       19.19       22.13      3.92 o 
  13   4   1        7.29        7.45      3.18 o 
  14   4   1       20.64       24.35      5.37 o 
  15   4   1       10.22       14.21      5.55 o 
  16   4   1        0.34        4.55      4.66 o 
  17   4   1        6.53        7.41      4.55 o 
  18   4   1       12.76        3.81      4.54 o 
  19   4   1        0.96       -1.12      3.72 o 
  20   4   1        2.88        6.72      5.63 o 
  21   4   1        3.53       -2.24      5.31 o 
   1   5   1        3.17        8.65      7.61 o 
   2   5   1        0.38        1.63      5.65 o 
   3   5   1        0.55        0.32      6.08 o 
   4   5   1        0.46       11.40      7.86 o 
   5   5   1        1.41        9.75      7.89 o 
   6   5   1        0.75       -0.76      8.13 o 
   0   0   2     9936.39     9347.32    496.22 o 
   2   0   2     1850.51     2082.04    127.51 o 
   4   0   2     3060.17     3501.47    144.56 o 
   6   0   2      673.83      652.48     30.98 o 
   8   0   2      723.07      672.95     30.64 o 
  10   0   2      116.35      112.42      4.97 o 
  12   0   2     1559.88     1532.13     72.47 o 
  14   0   2      203.48      196.47     11.35 o 
  16   0   2       24.31       25.66      1.97 o 
  18   0   2       23.75       19.69      3.33 o 
  20   0   2      330.39      297.36     19.28 o 
  22   0   2      285.05      281.30     20.50 o 
  24   0   2       80.29       59.47      9.13 o 
  26   0   2       86.11       62.08      9.64 o 
  28   0   2       48.02       30.24      6.70 o 
  30   0   2        5.32       12.51      5.79 o 
  32   0   2       52.84       56.15     12.32 o 
   0   1   2    14176.21    12166.03    459.51 o 
   1   1   2     2961.56     3003.27     74.99 o 
   2   1   2      505.00      533.38     22.03 o 
   3   1   2      506.17      526.67     15.47 o 
   4   1   2     1684.15     1646.69     48.86 o 
   5   1   2      425.44      376.67     12.74 o 
   6   1   2       93.46      102.87      3.04 o 
   7   1   2      130.59      122.16      3.56 o 
   8   1   2      246.24      281.37      8.41 o 
   9   1   2      161.47      176.42      6.40 o 
  10   1   2      302.50      299.75     10.12 o 
  11   1   2      232.43      209.15      9.21 o 
  12   1   2       22.62       20.31      1.76 o 
  13   1   2      403.96      421.75     15.01 o 
  14   1   2      321.66      317.69     11.99 o 
  15   1   2       18.95       17.56      2.00 o 
  16   1   2        4.49        5.25      2.53 o 
  17   1   2        6.71        7.78      1.71 o 
  18   1   2      120.29      107.59      5.79 o 
  19   1   2        2.35        2.92      2.28 o 
  20   1   2       23.11       24.18      3.35 o 
  21   1   2      334.80      317.32     17.25 o 
  22   1   2      178.21      173.59     10.35 o 
  23   1   2       26.94       26.25      3.35 o 
  24   1   2       25.53       27.57      5.01 o 
  25   1   2       63.68       58.14      6.80 o 
  26   1   2        3.75        8.53      2.87 o 
  27   1   2        4.04        6.40      3.79 o 
  28   1   2        6.02        7.91      3.81 o 
  29   1   2       11.41        6.49      3.93 o 
  30   1   2        4.26       12.05      4.89 o 
  31   1   2        2.20        5.22      4.35 o 
  32   1   2        1.16        0.28      3.56 o 
  33   1   2       12.78       15.18      6.09 o 
   0   2   2      863.55      899.60     43.95 o 
   1   2   2      872.30      941.80     33.47 o 
   2   2   2      832.21      962.80     37.06 o 
   3   2   2      687.69      776.59     28.58 o 
   4   2   2      295.38      310.27     10.84 o 
   5   2   2       13.57       12.89      1.52 o 
   6   2   2       43.23       41.11      2.27 o 
   7   2   2       37.75       34.51      2.20 o 
   8   2   2       69.27       70.83      3.19 o 
   9   2   2       32.04       32.56      2.12 o 
  10   2   2      372.31      363.66     13.76 o 
  11   2   2      157.85      157.77      9.05 o 
  12   2   2       16.67       12.63      3.02 o 
  13   2   2       14.15       16.35      2.26 o 
  14   2   2      143.24      134.16      6.62 o 
  15   2   2       38.22       34.89      3.34 o 
  16   2   2        9.18       12.79      2.07 o 
  17   2   2        1.85        3.71      2.17 o 
  18   2   2       40.55       46.70      3.86 o 
  19   2   2       28.33       27.95      3.76 o 
  20   2   2        1.56        2.10      2.38 o 
  21   2   2       36.00       40.84      4.63 o 
  22   2   2       94.52       94.99      7.51 o 
  23   2   2       45.98       46.19      5.07 o 
  24   2   2       38.05       33.80      4.85 o 
  25   2   2       18.17       21.32      3.90 o 
  26   2   2        1.05        1.90      3.09 o 
  27   2   2        0.99        1.92      3.44 o 
  28   2   2        1.77       -3.76      4.13 o 
  29   2   2        4.40       10.47      5.71 o 
  30   2   2        1.40        3.27      4.39 o 
  31   2   2        0.30        0.03      4.46 o 
   0   3   2       30.05       31.56      4.36 o 
   1   3   2       81.07       78.51      6.54 o 
   2   3   2       57.35       62.07      4.85 o 
   3   3   2       92.62       88.94      5.90 o 
   4   3   2       16.65       13.63      2.44 o 
   5   3   2       14.80       20.00      2.91 o 
   6   3   2       13.30       11.06      2.21 o 
   7   3   2       15.54       16.68      2.31 o 
   8   3   2        2.87        5.27      1.70 o 
   9   3   2       55.53       57.21      5.12 o 
  10   3   2       53.06       48.52      4.11 o 
  11   3   2       63.77       60.04      5.02 o 
  12   3   2       14.88       18.11      3.36 o 
  13   3   2       51.96       56.61      5.10 o 
  14   3   2      192.23      202.85     13.52 o 
  15   3   2       48.61       50.56      4.99 o 
  16   3   2        7.59        4.82      3.07 o 
  17   3   2       27.35       34.34      5.08 o 
  18   3   2       13.21       14.82      3.79 o 
  19   3   2        6.78        7.35      3.10 o 
  20   3   2        2.93        0.89      2.64 o 
  21   3   2       14.74       14.56      4.38 o 
  22   3   2       39.58       51.92      8.23 o 
  23   3   2        8.29       10.71      4.34 o 
  24   3   2       16.34       22.46      5.38 o 
  25   3   2        2.38       11.45      6.57 o 
  26   3   2        5.53       11.62      7.46 o 
  27   3   2        5.04        7.35      5.79 o 
   0   4   2        2.26        0.11      3.72 o 
   1   4   2        1.90        4.29      3.34 o 
   2   4   2        1.73        0.75      2.45 o 
   3   4   2        7.20        8.06      3.07 o 
   4   4   2        1.36        1.79      2.95 o 
   5   4   2        2.93        4.77      2.84 o 
   6   4   2        6.86        9.11      3.65 o 
   7   4   2        5.72        2.73      3.00 o 
   8   4   2        9.64        9.42      3.89 o 
   9   4   2        9.26       13.49      3.92 o 
  10   4   2        7.25        9.72      3.98 o 
  11   4   2        4.82       10.28      5.87 o 
  12   4   2       57.95       52.67      7.49 o 
  13   4   2       10.82       10.14      4.88 o 
  14   4   2       15.96       18.70      5.05 o 
  15   4   2        2.14        3.72      4.52 o 
  16   4   2        1.90        5.62      5.39 o 
  17   4   2       11.05        9.35      5.91 o 
  18   4   2        6.50       12.32      6.30 o 
  19   4   2       13.94       18.56      7.01 o 
  20   4   2        3.35        6.79      5.92 o 
   0   5   2       11.62        8.61     11.22 o 
   1   5   2        0.78        0.69      5.66 o 
   2   5   2        1.65        1.85      5.74 o 
   3   5   2        5.34       14.55      8.03 o 
   4   5   2        0.85       -0.82      5.69 o 
   2   0   3      193.61      198.99     10.38 o 
   4   0   3     2405.15     2544.61    118.89 o 
   6   0   3      601.23      612.71     25.50 o 
   8   0   3      493.02      540.50     21.54 o 
  10   0   3       21.78       21.07      2.01 o 
  12   0   3     1185.71     1199.72     54.65 o 
  14   0   3      201.43      196.25      9.54 o 
  16   0   3      166.39      128.74     14.59 o 
  18   0   3       15.86       21.73      5.36 o 
  20   0   3      876.83      842.71     58.18 o 
  22   0   3      400.62      390.61     28.74 o 
  24   0   3      180.84      162.26     15.14 o 
  26   0   3       19.86       14.72      5.96 o 
  28   0   3       18.22       14.28      6.41 o 
  30   0   3       11.51       18.11      8.48 o 
  32   0   3       11.67       15.40      7.83 o 
   1   1   3      868.79      830.17     27.82 o 
   2   1   3      162.89      154.10      3.20 o 
   3   1   3      659.40      663.36     18.04 o 
   4   1   3      654.89      655.53     23.83 o 
   5   1   3       18.84       16.98      1.17 o 
   6   1   3        9.66        9.94      1.18 o 
   7   1   3       34.23       29.89      1.81 o 
   8   1   3      676.96      781.82     23.75 o 
   9   1   3      642.88      661.64     20.74 o 
  10   1   3      138.06      133.74      5.94 o 
  11   1   3       13.62       14.58      1.39 o 
  12   1   3      320.22      306.17     13.37 o 
  13   1   3      242.54      244.39      8.76 o 
  14   1   3       50.49       50.51      3.65 o 
  15   1   3      131.40      131.92      6.42 o 
  16   1   3      136.10      123.06      6.36 o 
  17   1   3       88.68       81.35      4.98 o 
  18   1   3       42.83       36.51      3.35 o 
  19   1   3       76.80       73.71      5.03 o 
  20   1   3       40.03       38.95      3.67 o 
  21   1   3      285.21      275.61     14.11 o 
  22   1   3       42.00       36.02      3.92 o 
  23   1   3        4.27        5.59      2.55 o 
  24   1   3       32.04       31.74      4.25 o 
  25   1   3       37.89       34.57      4.73 o 
  26   1   3       14.88       11.16      4.13 o 
  27   1   3        0.38       -0.03      1.95 o 
  28   1   3        6.94        7.76      4.68 o 
  29   1   3        0.01        2.28      2.89 o 
  30   1   3        2.93        4.49      3.76 o 
  31   1   3        3.10        8.31      5.23 o 
  32   1   3        9.99       20.90      8.06 o 
   1   2   3      413.99      436.52     13.65 o 
   2   2   3     1922.86     1980.71     69.39 o 
   3   2   3      100.12       96.91      4.38 o 
   4   2   3        4.21        5.68      1.17 o 
   5   2   3      176.85      163.43      6.93 o 
   6   2   3      232.36      234.88      9.20 o 
   7   2   3       92.68       93.46      4.80 o 
   8   2   3        0.99        8.15      1.75 o 
   9   2   3      144.55      139.90      6.57 o 
  10   2   3      171.15      166.09      7.65 o 
  11   2   3       32.18       38.45      3.08 o 
  12   2   3       25.23       27.39      3.32 o 
  13   2   3       68.73       68.82      6.38 o 
  14   2   3      168.78      149.41      9.98 o 
  15   2   3      210.51      222.58     11.41 o 
  16   2   3      122.83      114.71      6.40 o 
  17   2   3        7.17        9.10      2.04 o 
  18   2   3       33.05       32.47      3.21 o 
  19   2   3       36.57       34.50      3.73 o 
  20   2   3       17.81       24.19      4.28 o 
  21   2   3        0.31        1.26      3.43 o 
  22   2   3        9.56       16.30      4.03 o 
  23   2   3       15.85       19.90      4.14 o 
  24   2   3        8.35       14.23      4.28 o 
  25   2   3        0.37       -0.62      2.76 o 
  26   2   3        9.98       10.11      4.56 o 
  27   2   3       10.56        9.16      4.15 o 
  28   2   3        0.91        0.71      3.85 o 
  29   2   3        0.74       -0.97      3.99 o 
  30   2   3        5.11        6.06      5.69 o 
   1   3   3       23.02       22.88      2.15 o 
   2   3   3      252.40      212.04      9.95 o 
   3   3   3      191.02      186.12      9.27 o 
   4   3   3       39.73       37.56      3.18 o 
   5   3   3       52.55       44.43      3.85 o 
   6   3   3       15.46       16.95      2.27 o 
   7   3   3       20.54       18.73      2.48 o 
   8   3   3        1.63       -0.76      1.96 o 
   9   3   3       24.98       25.75      3.07 o 
  10   3   3       65.74       59.73      4.94 o 
  11   3   3       38.72       35.68      3.73 o 
  12   3   3        6.46        3.01      2.09 o 
  13   3   3       45.30       47.53      4.25 o 
  14   3   3       62.78       57.25      4.72 o 
  15   3   3       26.07       21.28      3.93 o 
  16   3   3        2.73        7.20      3.34 o 
  17   3   3        9.30       13.67      3.49 o 
  18   3   3        6.54        9.01      3.32 o 
  19   3   3       37.08       33.03      4.73 o 
  20   3   3        6.34        8.17      3.16 o 
  21   3   3        4.72        5.07      3.26 o 
  22   3   3        7.33        7.76      3.82 o 
  23   3   3       16.75       20.25      5.39 o 
  24   3   3       10.27       22.17      6.29 o 
  25   3   3        1.97       -1.31      3.83 o 
  26   3   3        2.29        1.74      3.91 o 
   1   4   3        5.41        5.60      3.26 o 
   2   4   3       12.85       17.96      4.27 o 
   3   4   3        6.58        5.82      4.77 o 
   4   4   3       16.75       20.54      4.18 o 
   5   4   3        0.39        1.88      2.95 o 
   6   4   3        7.16        6.88      2.88 o 
   7   4   3        9.39       15.16      3.83 o 
   8   4   3       42.94       51.50      6.46 o 
   9   4   3        6.08        8.79      3.16 o 
  10   4   3        6.03        3.21      2.99 o 
  11   4   3        1.90        4.09      3.32 o 
  12   4   3       17.93       12.05      4.19 o 
  13   4   3       13.15        8.18      3.84 o 
  14   4   3       12.23       15.38      5.20 o 
  15   4   3        0.96       -0.57      3.99 o 
  16   4   3        2.34        4.47     11.47 o 
  17   4   3        0.37       16.78      9.28 o 
  18   4   3        2.81       -0.36      5.03 o 
  19   4   3        1.36       -3.53      5.40 o 
   0   0   4     1053.46      931.64     69.56 o 
   2   0   4       65.36       58.87      3.76 o 
   4   0   4     4256.73     4487.34    257.07 o 
   6   0   4      148.16      142.30      7.49 o 
   8   0   4      948.99     1110.38     60.73 o 
  10   0   4      538.19      570.76     26.14 o 
  12   0   4       32.87       35.18      3.15 o 
  14   0   4       77.02       75.74      5.03 o 
  16   0   4      206.70      216.55     12.92 o 
  18   0   4      205.98      217.61     14.26 o 
  20   0   4      740.13      884.40     70.19 o 
  22   0   4      178.70      200.64     23.76 o 
  24   0   4       29.21       33.12      5.03 o 
  26   0   4        3.80       10.79      6.09 o 
  28   0   4        0.11        0.05      4.89 o 
  30   0   4        0.04        1.29      5.26 o 
  32   0   4        5.05       -8.54      8.54 o 
   0   1   4       45.02       44.36      2.72 o 
   1   1   4      138.58      144.28      5.27 o 
   2   1   4      340.27      317.88      8.30 o 
   3   1   4      816.86      835.70     20.76 o 
   4   1   4      542.09      538.00     17.14 o 
   5   1   4      228.81      226.87      7.52 o 
   6   1   4       23.83       23.53      1.19 o 
   7   1   4      243.50      287.84     10.46 o 
   8   1   4      102.08      108.64      4.86 o 
   9   1   4      244.94      288.57      9.88 o 
  10   1   4      499.13      517.65     18.23 o 
  11   1   4       25.35       26.45      2.70 o 
  12   1   4      284.85      296.87     10.39 o 
  13   1   4      103.34      110.11      4.71 o 
  14   1   4       39.55       37.77      2.32 o 
  15   1   4      240.42      235.58     11.22 o 
  16   1   4      163.77      167.05      8.63 o 
  17   1   4        5.50        2.26      2.28 o 
  18   1   4      105.16      103.23      6.85 o 
  19   1   4       79.16       81.20      5.35 o 
  20   1   4       46.06       46.51      4.06 o 
  21   1   4      225.15      221.85     12.40 o 
  22   1   4        8.76       10.43      2.45 o 
  23   1   4        6.69        9.93      3.60 o 
  24   1   4       12.76       17.23      3.79 o 
  25   1   4       12.81       12.88      4.48 o 
  26   1   4       20.47       22.37      4.36 o 
  27   1   4        7.53        7.85      3.42 o 
  28   1   4       12.88       11.50      4.67 o 
  29   1   4       12.18        9.80      4.53 o 
  30   1   4        7.88        6.61      4.54 o 
  31   1   4        4.17       11.26      8.21 o 
  32   1   4       11.03       20.97      7.78 o 
   0   2   4      309.72      261.69     17.45 o 
   1   2   4      455.21      410.83     16.37 o 
   2   2   4      561.93      556.40     21.59 o 
   3   2   4      168.63      148.95      5.54 o 
   4   2   4        4.03        1.58      1.23 o 
   5   2   4       76.11       76.10      3.61 o 
   6   2   4       43.36       41.82      2.75 o 
   7   2   4       10.90       10.78      1.91 o 
   8   2   4       37.04       35.85      2.67 o 
   9   2   4       46.72       43.77      3.40 o 
  10   2   4        2.96        4.82      1.71 o 
  11   2   4       32.04       32.40      2.93 o 
  12   2   4       27.14       24.08      2.52 o 
  13   2   4       56.71       51.64      4.06 o 
  14   2   4      327.55      321.22     21.48 o 
  15   2   4      189.42      218.07     14.66 o 
  16   2   4      109.41      119.74      8.87 o 
  17   2   4       35.88       36.26      4.07 o 
  18   2   4      187.22      200.86     14.29 o 
  19   2   4       29.00       29.89      3.88 o 
  20   2   4       46.29       37.68      4.38 o 
  21   2   4        5.85        3.99      3.05 o 
  22   2   4        5.06        5.91      3.03 o 
  23   2   4        0.16        1.12      3.06 o 
  24   2   4        0.06       -1.77      2.75 o 
  25   2   4        5.42        9.27      3.96 o 
  26   2   4       14.91       19.97      4.88 o 
  27   2   4       16.02       22.28      5.26 o 
  28   2   4        3.65        5.49      4.46 o 
  29   2   4        2.46        3.14      5.06 o 
   0   3   4       21.14       21.64      6.16 o 
   1   3   4      176.39      159.99     10.69 o 
   2   3   4      117.76      103.77      7.65 o 
   3   3   4       42.69       34.39      4.21 o 
   4   3   4       45.26       38.13      4.59 o 
   5   3   4        7.79       11.02      3.22 o 
   6   3   4       15.81       18.72      3.44 o 
   7   3   4       10.12       12.35      3.18 o 
   8   3   4       27.20       25.79      3.86 o 
   9   3   4       17.93       17.17      2.77 o 
  10   3   4       17.54       20.96      3.03 o 
  11   3   4        0.03        2.48      2.59 o 
  12   3   4       20.10       20.77      2.96 o 
  13   3   4       56.56       47.67      4.30 o 
  14   3   4       31.44       32.16      3.64 o 
  15   3   4       60.85       65.03      6.80 o 
  16   3   4        4.22        0.63      2.46 o 
  17   3   4        3.36       -1.71      2.71 o 
  18   3   4       29.13       23.01      4.44 o 
  19   3   4        3.82        7.35      3.42 o 
  20   3   4        3.97        3.82      3.20 o 
  21   3   4        6.33        7.23      3.58 o 
  22   3   4        4.53        3.48      4.03 o 
  23   3   4        5.93        8.96      4.21 o 
  24   3   4        1.87        8.52      5.87 o 
  25   3   4       10.57       13.44      6.65 o 
   0   4   4        9.90       18.51      9.33 o 
   1   4   4        4.76       22.11      6.02 o 
   2   4   4        5.53       11.73      4.28 o 
   3   4   4       16.43       14.88      3.89 o 
   4   4   4       50.29       42.51      5.88 o 
   5   4   4       17.64       17.14      4.53 o 
   6   4   4        8.89       11.88      4.02 o 
   7   4   4       28.78       32.19      5.18 o 
   8   4   4       53.97       47.92      6.80 o 
   9   4   4        4.51        8.74      3.70 o 
  10   4   4       25.17       21.92      4.88 o 
  11   4   4        1.22        3.06      3.20 o 
  12   4   4        1.69        3.58      4.36 o 
  13   4   4        0.24        2.77      3.87 o 
  14   4   4        0.53        6.94      5.50 o 
  15   4   4        0.39        4.66      4.37 o 
  16   4   4        0.21       -3.97      4.54 o 
  17   4   4        1.22        6.70      6.03 o 
  18   4   4        1.51       -4.76      5.98 o 
   2   0   5       38.15       39.83      2.78 o 
   4   0   5      809.50      806.83     37.26 o 
   6   0   5      131.73      145.03      8.59 o 
   8   0   5     2584.30     3083.51    202.71 o 
  10   0   5      142.54      150.93      9.05 o 
  12   0   5       64.02       66.53      5.39 o 
  14   0   5       32.83       32.41      3.91 o 
  16   0   5      473.82      491.08     28.82 o 
  18   0   5       50.71       50.24      5.12 o 
  20   0   5      204.95      236.78     20.03 o 
  22   0   5       30.14       28.07      6.15 o 
  24   0   5       12.40       21.91      5.78 o 
  26   0   5       15.64       17.93      6.73 o 
  28   0   5       10.11       20.43      8.73 o 
  30   0   5        6.29        6.09      6.90 o 
  32   0   5        2.02       11.50     22.45 o 
   1   1   5       10.50       12.00      1.23 o 
   2   1   5       40.66       46.90      2.50 o 
   3   1   5      251.82      258.95      7.70 o 
   4   1   5       13.52       10.13      2.24 o 
   5   1   5      356.72      361.34     10.06 o 
   6   1   5      207.01      204.20      6.41 o 
   7   1   5       75.00       72.76      3.15 o 
   8   1   5       53.54       50.88      2.77 o 
   9   1   5      214.37      204.26      8.44 o 
  10   1   5      102.69       97.53      6.22 o 
  11   1   5        9.73        9.64      2.62 o 
  12   1   5       82.54       86.21      4.60 o 
  13   1   5       28.32       29.88      2.57 o 
  14   1   5       68.53       67.75      3.79 o 
  15   1   5      307.54      316.23     15.36 o 
  16   1   5      296.08      322.41     15.92 o 
  17   1   5      165.84      161.68      9.07 o 
  18   1   5       49.20       51.82      4.15 o 
  19   1   5      272.69      285.61     15.79 o 
  20   1   5      257.32      281.51     16.00 o 
  21   1   5       45.46       48.60      5.53 o 
  22   1   5       12.30       15.66      3.35 o 
  23   1   5        3.43        7.59      2.92 o 
  24   1   5       33.15       35.43      5.34 o 
  25   1   5        5.01        5.55      2.51 o 
  26   1   5       10.20        9.56      6.74 o 
  27   1   5        5.87       15.88      5.01 o 
  28   1   5        4.04        8.95      4.64 o 
  29   1   5        0.40       -1.91      4.33 o 
  30   1   5        3.98        0.01      4.10 o 
  31   1   5        3.99        8.56      5.24 o 
   1   2   5       33.88       30.16      3.24 o 
   2   2   5       46.83       47.67      3.49 o 
   3   2   5       14.74       15.29      2.43 o 
   4   2   5       49.91       45.09      4.01 o 
   5   2   5       64.88       62.57      4.77 o 
   6   2   5       24.23       22.57      2.20 o 
   7   2   5       84.21       75.76      4.67 o 
   8   2   5       20.28       24.47      3.20 o 
   9   2   5        0.75        0.75      2.23 o 
  10   2   5       26.52       24.20      2.51 o 
  11   2   5       12.67       11.55      2.03 o 
  12   2   5        0.36        5.41      2.05 o 
  13   2   5       35.40       36.56      3.29 o 
  14   2   5      236.01      209.76     13.00 o 
  15   2   5       30.65       30.07      3.82 o 
  16   2   5       33.65       34.91      4.17 o 
  17   2   5       45.88       55.96      6.11 o 
  18   2   5       32.95       34.97      4.55 o 
  19   2   5       54.57       73.94      7.03 o 
  20   2   5       33.16       31.80      4.60 o 
  21   2   5        9.95       12.94      3.67 o 
  22   2   5        7.95       10.34      3.60 o 
  23   2   5       17.71       28.45      5.07 o 
  24   2   5        4.89        8.53      4.01 o 
  25   2   5        3.37        4.17      3.48 o 
  26   2   5        2.35        5.28      4.94 o 
  27   2   5       29.29       30.05      6.87 o 
  28   2   5        7.32       18.24      7.84 o 
  29   2   5        0.30        2.46      5.97 o 
   1   3   5       11.56       16.72      3.38 o 
   2   3   5      126.94      114.81      9.21 o 
   3   3   5      204.67      177.37     11.43 o 
   4   3   5       38.05       34.62      4.18 o 
   5   3   5       16.84       16.70      3.11 o 
   6   3   5      166.24      175.38     11.82 o 
   7   3   5       75.98       79.15      6.42 o 
   8   3   5       26.26       28.38      4.11 o 
   9   3   5       17.71       36.18      7.01 o 
  10   3   5        6.79        8.12      2.79 o 
  11   3   5       12.39       18.74      4.64 o 
  12   3   5        7.85        5.29      2.90 o 
  13   3   5        5.52        9.34      3.25 o 
  14   3   5       16.09       14.90      4.59 o 
  15   3   5        5.53        7.10      3.76 o 
  16   3   5       15.85       14.74      4.06 o 
  17   3   5       10.95       11.90      4.03 o 
  18   3   5       11.09       10.09      3.73 o 
  19   3   5       27.21       28.14      6.19 o 
  20   3   5        8.68        4.88      3.94 o 
  21   3   5        2.61        6.01      5.08 o 
  22   3   5        0.38       -4.81      4.81 o 
  23   3   5        2.70        7.65      4.67 o 
  24   3   5        0.31       -0.04      4.24 o 
   1   4   5        3.27        6.28      5.77 o 
   2   4   5       33.79       24.25      5.36 o 
   3   4   5       41.20       41.28     12.52 o 
   4   4   5       26.29       29.21      5.82 o 
   5   4   5        0.13        5.96      3.88 o 
   6   4   5       21.88       23.35      4.72 o 
   7   4   5       17.03       17.45      4.33 o 
   8   4   5       16.07       16.71      4.18 o 
   9   4   5        4.66        6.47      3.96 o 
  10   4   5        4.57        1.60      3.13 o 
  11   4   5        4.27        4.77      3.97 o 
  12   4   5        3.06        1.50      4.10 o 
  13   4   5        0.61        5.14      4.47 o 
  14   4   5        0.90        3.73      4.03 o 
  15   4   5        2.19        5.39      5.62 o 
  16   4   5        2.39        6.22      4.74 o 
  17   4   5        5.59        7.00      5.03 o 
   0   0   6      286.19      251.80     16.02 o 
   2   0   6      154.56      159.48      8.36 o 
   4   0   6      674.10      778.47     39.59 o 
   6   0   6       96.77      104.75      6.82 o 
   8   0   6      180.16      183.11     12.69 o 
  10   0   6      241.70      239.90     13.92 o 
  12   0   6       92.37       93.87      7.30 o 
  14   0   6       73.70       70.72      6.30 o 
  16   0   6     1024.12     1108.94     72.45 o 
  18   0   6      104.26      110.22     10.49 o 
  20   0   6      104.78      113.17     11.81 o 
  22   0   6       13.57       11.28      4.53 o 
  24   0   6       17.49       21.96      6.36 o 
  26   0   6        1.01       -1.15      3.64 o 
  28   0   6        5.85        4.17      8.46 o 
  30   0   6        2.68       12.74      9.66 o 
   0   1   6       32.72       27.01      3.06 o 
   1   1   6       22.26       20.62      1.21 o 
   2   1   6       40.15       34.16      2.94 o 
   3   1   6       44.07       45.72      2.36 o 
   4   1   6      369.19      352.12     19.74 o 
   5   1   6      330.88      312.77     10.03 o 
   6   1   6      403.15      424.18     14.54 o 
   7   1   6      200.54      211.28      7.58 o 
   8   1   6       33.66       33.20      2.44 o 
   9   1   6      104.50       97.58      4.33 o 
  10   1   6        0.36        4.36      3.04 o 
  11   1   6        7.32       11.93      1.86 o 
  12   1   6       34.72       32.98      2.59 o 
  13   1   6       28.18       26.65      3.77 o 
  14   1   6       15.90       19.54      2.62 o 
  15   1   6      199.51      202.02      9.64 o 
  16   1   6       81.01       80.26      5.40 o 
  17   1   6      232.38      220.86     12.09 o 
  18   1   6       78.66       70.14      5.38 o 
  19   1   6       63.80       66.01      5.01 o 
  20   1   6       72.10       74.26      5.84 o 
  21   1   6       14.51       12.89      3.38 o 
  22   1   6        0.64        0.37      2.33 o 
  23   1   6        3.03       10.67      3.80 o 
  24   1   6        0.38        1.41      2.46 o 
  25   1   6        3.17        9.25      4.50 o 
  26   1   6        4.44       13.22      4.61 o 
  27   1   6        1.29        8.16      6.57 o 
  28   1   6       10.34        9.35      5.37 o 
  29   1   6       20.99       24.17      7.73 o 
  30   1   6        6.29        5.27      5.40 o 
   0   2   6        1.54        8.66      4.41 o 
   1   2   6       28.62       25.38      2.92 o 
   2   2   6        1.39        4.06      1.98 o 
   3   2   6       16.60       23.40      3.15 o 
   4   2   6       10.74       15.92      2.79 o 
   5   2   6       29.23       28.16      3.17 o 
   6   2   6      215.66      220.96     12.51 o 
   7   2   6       31.31       31.62      4.08 o 
   8   2   6       36.87       37.33      3.99 o 
   9   2   6       31.38       28.39      2.99 o 
  10   2   6       20.28       19.84      2.76 o 
  11   2   6        2.91        3.76      2.08 o 
  12   2   6       10.78       12.66      2.59 o 
  13   2   6       57.31       48.40      3.90 o 
  14   2   6       25.47       25.90      2.97 o 
  15   2   6       28.22       32.07      4.07 o 
  16   2   6       17.89       17.86      3.33 o 
  17   2   6       15.07       18.72      3.54 o 
  18   2   6      114.43      113.67      8.93 o 
  19   2   6       94.63      109.95     10.03 o 
  20   2   6       55.86       59.59      7.23 o 
  21   2   6       17.80       17.23      3.74 o 
  22   2   6       10.27        4.57      3.34 o 
  23   2   6        6.09        9.88      4.12 o 
  24   2   6        1.14       -1.36      3.70 o 
  25   2   6        3.39        0.84      4.30 o 
  26   2   6       14.16       16.73      6.05 o 
  27   2   6        9.68       11.97      5.73 o 
   0   3   6        3.72        7.89      3.99 o 
   1   3   6       41.30       36.67      4.65 o 
   2   3   6       69.62       65.07      6.72 o 
   3   3   6       33.85       29.73      4.31 o 
   4   3   6        5.22        7.87      2.99 o 
   5   3   6       19.79       23.55      4.03 o 
   6   3   6       30.84       32.46      4.45 o 
   7   3   6      100.44       92.75      7.90 o 
   8   3   6       41.27       44.02      4.87 o 
   9   3   6       28.45       23.69      4.02 o 
  10   3   6        4.47        6.44      3.68 o 
  11   3   6        3.84        4.07      2.60 o 
  12   3   6        1.48       -1.71      2.29 o 
  13   3   6        1.84        9.33      3.75 o 
  14   3   6       15.33       13.97      4.02 o 
  15   3   6       24.25       22.00      4.70 o 
  16   3   6        3.11        3.78      3.28 o 
  17   3   6       24.67       25.99      5.06 o 
  18   3   6       26.03       30.11      5.54 o 
  19   3   6       23.36       13.18      4.66 o 
  20   3   6        1.48        6.32      5.13 o 
  21   3   6        0.06        3.22      4.17 o 
  22   3   6        2.35        2.43      4.21 o 
  23   3   6        0.19        5.55      4.38 o 
   0   4   6       16.31       11.92      7.28 o 
   1   4   6       12.93       11.18      4.65 o 
   2   4   6       22.73       29.48      6.11 o 
   3   4   6       15.96       16.34      4.79 o 
   4   4   6       43.54       43.72      7.32 o 
   5   4   6        0.87        0.74      3.85 o 
   6   4   6        1.57       -2.50      3.49 o 
   7   4   6        9.98        8.67      4.41 o 
   8   4   6       29.17       28.32      6.62 o 
   9   4   6        0.48        5.41      4.17 o 
  10   4   6       13.66        6.32      5.52 o 
  11   4   6        0.53        3.13      5.94 o 
  12   4   6        0.48        3.16      4.00 o 
  13   4   6        1.20       -2.68      3.74 o 
  14   4   6        0.05       -1.40      3.88 o 
  15   4   6       10.68        6.32      5.43 o 
   2   0   7       10.96        8.90      2.26 o 
   4   0   7      188.65      192.87     10.84 o 
   6   0   7       31.06       30.85      3.70 o 
   8   0   7      163.82      171.58     13.09 o 
  10   0   7       36.97       38.73      4.54 o 
  12   0   7       31.06       30.04      4.34 o 
  14   0   7       38.12       43.03      5.02 o 
  16   0   7      611.89      707.20     57.20 o 
  18   0   7      331.39      320.80     22.74 o 
  20   0   7      154.75      165.23     17.26 o 
  22   0   7        2.15        7.39      4.27 o 
  24   0   7        1.71        0.96      4.03 o 
  26   0   7        7.36        3.27      4.15 o 
  28   0   7       50.78       62.51     16.23 o 
   1   1   7        0.12        0.69      0.97 o 
   2   1   7        5.01        8.46      1.59 o 
   3   1   7        0.88        4.89      1.76 o 
   4   1   7       22.36       20.92      2.00 o 
   5   1   7       49.04       44.94      2.35 o 
   6   1   7        9.38        9.42      1.34 o 
   7   1   7      114.27      107.37      4.69 o 
   8   1   7      232.76      243.95     11.00 o 
   9   1   7        6.10        6.03      1.57 o 
  10   1   7       34.77       37.31      3.26 o 
  11   1   7       13.19       13.01      2.27 o 
  12   1   7        2.60        4.37      2.53 o 
  13   1   7        4.86        6.54      3.19 o 
  14   1   7       84.77       88.49      6.39 o 
  15   1   7       50.33       49.23      5.04 o 
  16   1   7       56.37       52.14      4.56 o 
  17   1   7      147.44      169.08     11.12 o 
  18   1   7       36.33       43.80      4.73 o 
  19   1   7       28.11       24.59      4.04 o 
  20   1   7       30.52       32.00      4.13 o 
  21   1   7        8.75       10.92      3.12 o 
  22   1   7        8.06       11.44      4.52 o 
  23   1   7        8.11       11.43      4.07 o 
  24   1   7        6.36        6.03      3.28 o 
  25   1   7        4.52        7.82      3.74 o 
  26   1   7        3.05        4.88      3.88 o 
  27   1   7        3.98        9.56      4.50 o 
  28   1   7        9.10       13.52      6.13 o 
   1   2   7       19.64       23.21      4.01 o 
   2   2   7       70.96       75.01      6.00 o 
   3   2   7       17.79       21.28      3.10 o 
   4   2   7       37.96       38.64      3.97 o 
   5   2   7      251.90      247.13     14.19 o 
   6   2   7      526.32      518.77     28.53 o 
   7   2   7      118.17      121.42      9.28 o 
   8   2   7       57.28       55.84      5.05 o 
   9   2   7       11.74       10.54      2.73 o 
  10   2   7       13.87       13.56      2.82 o 
  11   2   7        2.60        4.09      2.46 o 
  12   2   7        2.80        2.76      2.87 o 
  13   2   7       11.07       13.65      2.89 o 
  14   2   7        5.85       10.09      2.52 o 
  15   2   7        1.16        6.64      2.88 o 
  16   2   7        4.23        4.84      2.96 o 
  17   2   7        7.98       13.61      3.77 o 
  18   2   7      106.94      104.27      9.67 o 
  19   2   7       11.31       22.14      4.85 o 
  20   2   7       45.50       50.23      7.06 o 
  21   2   7        2.35        6.93      3.85 o 
  22   2   7        3.96        4.79      4.17 o 
  23   2   7        1.64        4.97      6.11 o 
  24   2   7        1.73        3.07      4.44 o 
  25   2   7        0.20        4.74      5.69 o 
  26   2   7        2.13        9.26      6.25 o 
   1   3   7        2.32        6.26      3.48 o 
   2   3   7        4.03        8.55      3.49 o 
   3   3   7       47.25       50.94      6.41 o 
   4   3   7        5.00        6.87      3.29 o 
   5   3   7        0.98        5.76      2.82 o 
   6   3   7       42.27       31.48      4.93 o 
   7   3   7       12.14       14.26      3.43 o 
   8   3   7        5.09        7.03      3.34 o 
   9   3   7       10.58        9.19      3.23 o 
  10   3   7        6.10        4.05      2.50 o 
  11   3   7        7.32        6.29      2.53 o 
  12   3   7        0.49        3.48      2.41 o 
  13   3   7        0.14        2.09      2.74 o 
  14   3   7       15.97       18.88      4.31 o 
  15   3   7        1.32        1.16      4.14 o 
  16   3   7        8.62        7.03      3.66 o 
  17   3   7        5.87       15.62      6.32 o 
  18   3   7       28.15       37.92      6.96 o 
  19   3   7       15.38       24.34      5.89 o 
  20   3   7       10.25       12.94      5.47 o 
  21   3   7        1.61        3.18      4.41 o 
   1   4   7        4.68        6.50      4.03 o 
   2   4   7        7.82        3.51      3.76 o 
   3   4   7        5.47        2.32      3.31 o 
   4   4   7       22.24       16.63      5.05 o 
   5   4   7        9.40       13.19      4.84 o 
   6   4   7        2.58        1.74      3.94 o 
   7   4   7        0.30        0.73      2.76 o 
   8   4   7        2.31       -0.95      3.52 o 
   9   4   7        4.64        8.05      4.66 o 
  10   4   7        0.23       -2.88      5.26 o 
  11   4   7        0.14        5.34      4.81 o 
  12   4   7        2.85        5.49      4.61 o 
   0   0   8       27.46       34.87      6.39 o 
   2   0   8       56.65       58.11      4.67 o 
   4   0   8      322.27      320.27     18.64 o 
   6   0   8      142.46      139.59     10.03 o 
   8   0   8       20.58       22.35      3.62 o 
  10   0   8        8.89       14.48      4.44 o 
  12   0   8       47.77       51.11      5.69 o 
  14   0   8        0.04        7.95      3.61 o 
  16   0   8      236.76      229.56     18.66 o 
  18   0   8        5.01        5.03      3.41 o 
  20   0   8       45.37       46.06      7.42 o 
  22   0   8        0.64       10.05      4.41 o 
  24   0   8        8.33       17.79      6.51 o 
  26   0   8        1.67        8.20      8.29 o 
  28   0   8        9.65       13.48      8.82 o 
   0   1   8       83.88       68.42      7.01 o 
   1   1   8       46.48       43.29      2.84 o 
   2   1   8       48.12       45.81      2.53 o 
   3   1   8       19.70       17.08      2.16 o 
   4   1   8      139.95      133.02      6.67 o 
   5   1   8      392.19      340.78     18.09 o 
   6   1   8      125.64      116.69      5.21 o 
   7   1   8       80.81       66.84      3.76 o 
   8   1   8       43.71       40.63      3.35 o 
   9   1   8        2.25        5.63      1.87 o 
  10   1   8       11.76       14.19      2.33 o 
  11   1   8        2.81        5.40      2.20 o 
  12   1   8        3.90        6.71      2.25 o 
  13   1   8       13.96        9.99      2.39 o 
  14   1   8       41.07       44.48      3.98 o 
  15   1   8       13.05       18.68      2.73 o 
  16   1   8       61.20       65.69      5.69 o 
  17   1   8      221.55      213.56     14.02 o 
  18   1   8       55.26       59.58      5.91 o 
  19   1   8       25.51       27.58      3.99 o 
  20   1   8        9.29       12.44      3.51 o 
  21   1   8        7.91        9.77      3.30 o 
  22   1   8       15.76       19.75      4.36 o 
  23   1   8        0.57        6.75      4.64 o 
  24   1   8        3.53        5.32      3.62 o 
  25   1   8        1.49       -0.04      3.25 o 
  26   1   8        1.95        1.61      4.22 o 
  27   1   8        5.04        4.44      6.02 o 
   0   2   8        4.47       10.19      5.58 o 
   1   2   8       27.42       30.16      4.40 o 
   2   2   8       48.84       50.68      5.71 o 
   3   2   8        3.94        8.79      3.11 o 
   4   2   8        2.96        3.34      2.03 o 
   5   2   8       15.72       18.52      2.96 o 
   6   2   8       50.62       49.17      4.73 o 
   7   2   8       37.10       33.46      4.07 o 
   8   2   8        5.68        9.76      3.44 o 
   9   2   8       17.33       19.37      3.23 o 
  10   2   8        3.24        0.90      2.23 o 
  11   2   8       13.34       18.39      3.26 o 
  12   2   8       15.34       26.16      3.62 o 
  13   2   8       11.57       14.64      3.13 o 
  14   2   8        5.43       12.08      3.33 o 
  15   2   8        2.62        1.40      2.72 o 
  16   2   8        6.21       12.11      3.91 o 
  17   2   8       19.66       25.65      5.05 o 
  18   2   8       13.55       16.38      4.57 o 
  19   2   8       52.65       64.24      8.65 o 
  20   2   8       16.09       18.96      4.80 o 
  21   2   8        7.45        1.86      3.63 o 
  22   2   8        1.29        0.98      3.96 o 
  23   2   8        3.31        6.04      4.65 o 
  24   2   8        0.34       -1.09      3.91 o 
   0   3   8        0.33        6.97      4.69 o 
   1   3   8        0.65        5.59      2.89 o 
   2   3   8        4.83        5.96      2.99 o 
   3   3   8        4.33       11.60      3.80 o 
   4   3   8        7.13       10.18      3.91 o 
   5   3   8       44.69       40.27      5.58 o 
   6   3   8       74.83       68.82      8.02 o 
   7   3   8       23.92       24.44      5.00 o 
   8   3   8       22.57       23.71      4.66 o 
   9   3   8        0.69       -1.88      3.06 o 
  10   3   8       11.50       13.60      4.05 o 
  11   3   8        3.44        3.87      2.96 o 
  12   3   8        0.56        6.33      3.79 o 
  13   3   8        4.71        2.68      3.99 o 
  14   3   8        1.02        3.15      3.86 o 
  15   3   8        5.06        7.61      4.60 o 
  16   3   8        4.32        9.02      5.33 o 
  17   3   8       24.82       26.67      6.83 o 
  18   3   8       14.55       19.30      5.99 o 
  19   3   8       23.23       23.07      7.20 o 
   0   4   8        1.08        1.98      5.58 o 
   1   4   8        1.54        5.99      4.26 o 
   2   4   8        7.93        4.56      4.12 o 
   3   4   8        7.37        5.51      4.09 o 
   4   4   8        7.13        5.30      4.51 o 
   5   4   8        0.33        7.85      4.71 o 
   6   4   8        0.44        3.10      4.42 o 
   7   4   8        0.05        0.71      3.95 o 
   8   4   8        0.49        6.37      5.69 o 
   2   0   9       17.71       20.97      3.23 o 
   4   0   9      529.44      540.14     31.98 o 
   6   0   9      111.45      106.37      7.90 o 
   8   0   9       19.66       26.81      3.80 o 
  10   0   9       10.58       11.63      3.26 o 
  12   0   9       29.26       31.72      4.44 o 
  14   0   9        8.03        7.29      2.48 o 
  16   0   9      169.74      152.51     12.49 o 
  18   0   9       43.88       44.31      7.80 o 
  20   0   9        2.79        6.63      6.87 o 
  22   0   9        0.31       -2.41      4.28 o 
  24   0   9       14.61       10.79      7.18 o 
  26   0   9        0.58       -6.33      9.39 o 
   1   1   9       53.26       49.67      3.93 o 
   2   1   9       58.01       54.52      4.06 o 
   3   1   9       28.76       31.05      3.59 o 
   4   1   9       17.72       17.25      2.61 o 
   5   1   9      183.14      171.33      8.51 o 
   6   1   9      111.60      119.44      6.78 o 
   7   1   9        1.56       -0.77      1.49 o 
   8   1   9       30.41       26.03      3.05 o 
   9   1   9        3.98        6.61      2.19 o 
  10   1   9        0.88        2.87      2.30 o 
  11   1   9        5.05        4.93      2.17 o 
  12   1   9        2.36        7.29      2.87 o 
  13   1   9        8.19       10.55      3.10 o 
  14   1   9        1.51        3.68      2.08 o 
  15   1   9       16.09       13.28      2.76 o 
  16   1   9       29.62       41.51      5.69 o 
  17   1   9       27.14       23.89      4.19 o 
  18   1   9       28.74       28.65      4.81 o 
  19   1   9       22.15       32.75      5.36 o 
  20   1   9       16.54       23.44      4.69 o 
  21   1   9        7.47        3.20      3.59 o 
  22   1   9        6.60       13.01      4.21 o 
  23   1   9        0.31        5.98      3.79 o 
  24   1   9        3.40        5.26      5.15 o 
  25   1   9        0.38       10.77      6.34 o 
   1   2   9        9.63       11.84      3.47 o 
   2   2   9       16.69       20.33      3.92 o 
   3   2   9       10.91       13.58      3.42 o 
   4   2   9       18.21       19.27      4.17 o 
   5   2   9       31.36       32.48      4.96 o 
   6   2   9      106.48      100.13      8.07 o 
   7   2   9       85.06       76.90      9.22 o 
   8   2   9       20.38       18.59      4.34 o 
   9   2   9       14.73       16.57      3.11 o 
  10   2   9       11.68       11.93      2.90 o 
  11   2   9       11.92       13.16      3.12 o 
  12   2   9        7.53        7.42      2.84 o 
  13   2   9        1.18       -0.62      2.30 o 
  14   2   9        6.69        5.37      3.51 o 
  15   2   9        1.95        3.76      3.05 o 
  16   2   9        0.71        2.60      3.23 o 
  17   2   9       18.83       22.69      5.26 o 
  18   2   9       68.86       64.79      8.92 o 
  19   2   9        4.87       11.78      4.45 o 
  20   2   9        4.00        7.47      3.83 o 
  21   2   9        1.83       -1.49      3.74 o 
  22   2   9        5.50        7.95      5.74 o 
   1   3   9        3.94        1.05      3.06 o 
   2   3   9        3.75       -0.94      3.09 o 
   3   3   9        8.16        4.21      3.34 o 
   4   3   9        1.61        5.71      3.56 o 
   5   3   9        1.42       -0.31      3.27 o 
   6   3   9        6.06        3.75      3.91 o 
   7   3   9       12.33       15.20      4.62 o 
   8   3   9        0.24       11.82      5.39 o 
   9   3   9        0.83       -1.13      3.07 o 
  10   3   9        1.52        6.33      4.34 o 
  11   3   9        2.04        2.04      4.88 o 
  12   3   9        3.08        8.11      4.67 o 
  13   3   9        0.68        0.11      4.04 o 
  14   3   9        1.00        5.32      4.89 o 
  15   3   9        1.19        3.90      5.22 o 
  16   3   9        0.80       12.56      5.54 o 
   0   0  10      404.96      386.19     32.93 o 
   2   0  10        4.89        5.54      2.84 o 
   4   0  10      401.72      400.80     27.47 o 
   6   0  10       43.85       51.08      5.72 o 
   8   0  10       72.93       69.15      7.81 o 
  10   0  10        1.32        1.90      2.18 o 
  12   0  10       19.30       16.55      3.96 o 
  14   0  10        6.77       12.25      3.55 o 
  16   0  10        1.88        0.84      3.07 o 
  18   0  10        0.02       -2.65      6.11 o 
  20   0  10       31.19       23.63      6.66 o 
  22   0  10        5.16        5.86      5.82 o 
   0   1  10        1.38        8.81      3.13 o 
   1   1  10        6.25        4.95      1.81 o 
   2   1  10       58.02       53.38      4.34 o 
   3   1  10       93.21      100.38      8.14 o 
   4   1  10       12.74       19.96      3.37 o 
   5   1  10      119.00      127.86      9.28 o 
   6   1  10       14.28       17.32      3.28 o 
   7   1  10       25.80       26.57      3.93 o 
   8   1  10        0.85        1.74      2.56 o 
   9   1  10       18.54       17.77      3.31 o 
  10   1  10        2.21        2.72      3.03 o 
  11   1  10       11.40       11.05      3.41 o 
  12   1  10       26.54       24.94      4.03 o 
  13   1  10        0.95        3.87      3.46 o 
  14   1  10        4.20        6.70      2.93 o 
  15   1  10        7.69        6.95      3.19 o 
  16   1  10        9.97       12.35      3.64 o 
  17   1  10       18.70       20.56      4.39 o 
  18   1  10        3.45        3.78      3.31 o 
  19   1  10       16.82        8.32      3.80 o 
  20   1  10        7.09        8.37      5.78 o 
  21   1  10        2.62        6.75      4.02 o 
  22   1  10        0.01        0.44      3.67 o 
  23   1  10        1.51       11.30     11.19 o 
   0   2  10        2.06        0.11      4.60 o 
   1   2  10        3.61        0.96      2.56 o 
   2   2  10       14.61       15.12      4.23 o 
   3   2  10        4.49        8.39      3.98 o 
   4   2  10        7.16        8.76      4.01 o 
   5   2  10        4.45        3.90      3.47 o 
   6   2  10        3.48        1.26      2.78 o 
   7   2  10        8.32        2.15      2.88 o 
   8   2  10        0.29       -0.04      2.62 o 
   9   2  10        0.85        1.56      2.56 o 
  10   2  10        3.70        9.79      3.49 o 
  11   2  10        0.55        3.77      2.87 o 
  12   2  10        0.89        0.70      2.93 o 
  13   2  10        2.11        0.01      3.03 o 
  14   2  10        6.83        5.13      3.87 o 
  15   2  10       11.21       15.10      4.91 o 
  16   2  10       11.68        8.19      4.07 o 
  17   2  10       15.67       15.45      4.38 o 
  18   2  10       26.51       21.60      5.33 o 
  19   2  10        7.82       12.56      5.08 o 
   0   3  10        2.36        3.56      5.07 o 
   1   3  10        6.75        8.72      4.09 o 
   2   3  10        6.97        7.03      3.93 o 
   3   3  10        3.44        5.72      3.49 o 
   4   3  10        5.48        9.74      4.18 o 
   5   3  10        7.86        8.66      3.98 o 
   6   3  10       14.54       14.27      4.68 o 
   7   3  10        0.72       -1.98      4.53 o 
   8   3  10        3.20       -0.18      3.73 o 
   9   3  10        2.00        2.52      3.66 o 
  10   3  10        2.40       -1.51      3.71 o 
  11   3  10        5.91       11.79      5.32 o 
  12   3  10        1.30        8.84      4.49 o 
   2   0  11        0.28        0.20      1.99 o 
   4   0  11      213.95      208.94     14.92 o 
   6   0  11       51.01       53.20      6.01 o 
   8   0  11       78.65       78.02      8.91 o 
  10   0  11       11.11       17.11      4.37 o 
  12   0  11        6.17        3.87      3.28 o 
  14   0  11        5.36        5.22      3.27 o 
  16   0  11        3.80        1.34      3.61 o 
  18   0  11        2.46        3.87      5.50 o 
  20   0  11       15.83       20.95      9.61 o 
   1   1  11        6.65        7.01      2.73 o 
   2   1  11       36.21       32.06      3.82 o 
   3   1  11       56.43       58.82      6.09 o 
   4   1  11       36.60       38.60      4.44 o 
   5   1  11       20.45       20.43      3.85 o 
   6   1  11        6.10        6.72      4.30 o 
   7   1  11       19.96       22.30      3.65 o 
   8   1  11       10.86       13.38      3.29 o 
   9   1  11        1.00       -0.47      2.27 o 
  10   1  11        3.59        5.47      2.89 o 
  11   1  11        4.18        3.81      3.13 o 
  12   1  11        5.10        4.06      2.96 o 
  13   1  11        1.00       -0.35      2.52 o 
  14   1  11        1.48       -1.01      3.01 o 
  15   1  11        5.76        5.00      3.73 o 
  16   1  11        6.86        3.25      3.12 o 
  17   1  11        1.09        1.81      3.33 o 
  18   1  11        0.76       10.59      4.88 o 
  19   1  11        9.28       13.90      5.04 o 
  20   1  11        2.88        2.53      3.96 o 
   1   2  11       27.12       29.13      5.52 o 
   2   2  11       36.53       40.56      6.33 o 
   3   2  11        7.35       12.95      4.00 o 
   4   2  11       11.95       11.81      3.80 o 
   5   2  11        8.78       11.07      4.57 o 
   6   2  11        0.38        1.34      4.01 o 
   7   2  11        1.21        2.49      2.93 o 
   8   2  11        0.56        3.80      3.50 o 
   9   2  11        0.16       -3.12      3.12 o 
  10   2  11        2.51        6.15      3.50 o 
  11   2  11        6.46        4.19      3.48 o 
  12   2  11        0.90        1.69      3.18 o 
  13   2  11        2.28        2.17      3.66 o 
  14   2  11        5.21        7.39      4.43 o 
  15   2  11        6.82        7.69      4.50 o 
  16   2  11        6.34        7.34      4.03 o 
   1   3  11        3.83        3.31      4.80 o 
   2   3  11        3.29       14.78      5.70 o 
   3   3  11        9.60       12.61      4.31 o 
   4   3  11        3.04        1.99      3.23 o 
   5   3  11        0.03        4.46      3.72 o 
   6   3  11        1.69        3.01      3.34 o 
   0   0  12       25.07       15.08      9.01 o 
   2   0  12       23.60       30.97      5.42 o 
   4   0  12       23.24       22.57      5.07 o 
   6   0  12        7.70       11.55      4.52 o 
   8   0  12       14.74       17.27      6.16 o 
  10   0  12        0.82       -5.42      6.00 o 
  12   0  12        9.32       12.56      6.29 o 
  14   0  12        0.99       -2.87      4.77 o 
  16   0  12        2.00        8.94      7.19 o 
   0   1  12       79.01       77.52      9.40 o 
   1   1  12       13.37       16.18      4.01 o 
   2   1  12        4.67        3.21      3.19 o 
   3   1  12       26.87       34.32      5.94 o 
   4   1  12       18.89       21.36      4.04 o 
   5   1  12        6.39        4.76      2.97 o 
   6   1  12        4.04        4.86      3.16 o 
   7   1  12        5.76        6.26      3.08 o 
   8   1  12        1.46        8.79      3.67 o 
   9   1  12       18.45       19.02      3.71 o 
  10   1  12        6.00        8.26      3.58 o 
  11   1  12        0.51        1.17      2.80 o 
  12   1  12        4.99        5.75      3.35 o 
  13   1  12        4.92       12.96      4.51 o 
  14   1  12        7.03       14.11      4.67 o 
  15   1  12        1.40        4.39      4.12 o 
  16   1  12        0.53        0.24      3.30 o 
   0   2  12        1.57        0.62     10.83 o 
   1   2  12        3.76        8.39      4.17 o 
   2   2  12       27.32       32.94      6.09 o 
   3   2  12       23.08       32.40      6.76 o 
   4   2  12        8.47        8.97      4.31 o 
   5   2  12        1.33       -2.65      3.07 o 
   6   2  12        2.47       -3.62      3.62 o 
   7   2  12        0.13        2.96      3.83 o 
   8   2  12        1.33        7.25      3.90 o 
   9   2  12        7.92       13.72      5.55 o 
  10   2  12        2.52        1.42      3.85 o 
  11   2  12       12.03       14.08      5.12 o 
   2   0  13        0.91        3.90      5.86 o 
   4   0  13        0.34        1.48      5.66 o 
   6   0  13        3.37       -0.92      4.86 o 
   8   0  13       19.26       19.68      7.30 o 
  10   0  13        3.88        4.10      5.01 o 
  12   0  13        9.68       14.82      6.84 o 
   1   1  13       13.25       23.90      5.40 o 
   2   1  13        1.25        3.36      4.57 o 
   3   1  13       19.97       21.47      6.54 o 
   4   1  13       14.09        9.87      4.88 o 
   5   1  13        0.42       -2.33      2.89 o 
   6   1  13        0.68        9.15      5.33 o 
   7   1  13        0.69        2.07      3.53 o 
   8   1  13        8.26       11.15      7.69 o 
   9   1  13        4.33        2.44      4.37 o 
  10   1  13        3.28        8.71      5.54 o 
                                                 
